# Supplementary material for: Research and Application of Artificial Intelligence Based on Electronic Health Records of Patients With Cancer: Systematic Review
Source: JMIR Med Inform. 2022 Apr 20;10(4):e33799. doi: 10.2196/33799 (PMC9069295; doi:10.2196/33799)
Supplement: Multimedia Appendix 1 [file medinform_v10i4e33799_app1.xlsx]

## Sheet: information of papers
Multimedia Appendix 1. Complete list of the reviewed papers.
title	author	journal	time of publication	patients sample size	data period	data type	number of sources of data	dataset size	dataset publicly available	language	PPV(precision)	NPV	sensitivity(Recall)(TPR)	specificity(TNR)	F-Score	accuracy	AUC	algorithm category	application directions	Cancer category
A Deep Learning-Based Decision Support Tool for Precision Risk Assessment of Breast Cancer	He T, Puppala M, Ezeana CF, Huang YS, Chou PH, Yu X, et al	JCO Clin Cancer Inform	2019	1247	2006- 2015	unstructured	1	5147	no	English	Not specified	Not specified	1	0.74	Not specified	0.81	0.93	DT;LR;KNN;SVM;;LSTM;CNN	Cancer Diagnosis and risk prediction	BC
A Frame-Based NLP System for Cancer-Related Information Extraction	Si Y, Roberts K	AMIA Annu Symp Proc	2018	Not specified	n/a	EHRs	n/a	n/a	no	English	Not specified	Not specified	Not specified	Not specified	0.8718-0.9633	Not specified	Not specified	Bi-LSTM CRF (LSTM;CRF)	Treatment Scheme identification and Recommendation	lung cancer;Gastric cancer;Liver and intrahepatic bile ducts
A methodology for customizing clinical tests for esophageal cancer based on patient preferences	Roy A, Bhattacharya S, Guin K	Artif Intell Med	2019	92	n/a	EHRs	1	n/a	no	n/a	0.9918	Not specified	1	Not specified	Not specified	Not specified	Not specified	LR;SVM;NB;RF;	Cancer Diagnosis and risk prediction	Oesophagus
A Natural Language Processing Pipeline of Chinese Free-Text Radiology Reports for Liver Cancer Diagnosis	Liu HL, Xu Y, Zhang ZQ, Wang N, Huang YQ, Hu YJ, et al	IEEE Access	2020	400	2012-2018	unstructured	1	n/a	no	Chinese	0.8771	Not specified	0.8625	Not specified	0.8697	Not specified	Not specified	SVM;RF; DT;LR; Lasso;Bi-LSTM CRF (LSTM;CRF)	Cancer Case Detection	Liver and intrahepatic bile ducts
A prediction model for advanced colorectal neoplasia in an asymptomatic screening population	Hong SN, Son HJ, Choi SK, Chang DK, Kim YH, Jung SH, et al	PLoS One	2017	49450	2003.1-2012.12	unstructured formats	1	n/a	no	English	0.039	0.99	0.72	0.611	Not specified	0.613	0.716	LR	Cancer Diagnosis and risk prediction	CRC
A Risk Prediction Model for Sporadic CRC Based on Routine Lab Results	Boursi B, Mamtani R, Hwang WT, Haynes K, Yang YX	Dig Dis Sci	2016	22351	1995-2013	structured (databases)	>1	10000000	no	English	Not specified	Not specified	Not specified	Not specified	Not specified	Not specified	0.8	LR	Cancer Diagnosis and risk prediction	CRC
A Super-Learner Model for Tumor Motion Prediction and Management in Radiation Therapy: Development and Feasibility Evaluation	Lin H, Zou W, Li TR, Feigenberg SJ, Teo BKK, Dong L	Scientific Reports	2019	150	2014-2018	n/a	1	n/a	no	English	Not specified	Not specified	Not specified	Not specified	Not specified	Not specified	Not specified	RF;Multi-Layer Perceptron; GBM;XGB; Bayesian;	Treatment Scheme identification and Recommendation	lung cancer
A visual active learning system for the assessment of patient well-being in prostate cancer research	Bernard J, Sessler D, Bannach A, May T, Kohlhammer J	Proceedings of the 2015 Workshop on Visual Analytics in Healthcare; Chicago, Illinois: Association for Computing Machinery; 2015	2015	Not specified	n/a	n/a	n/a	16000	no	German	Not specified	Not specified	Not specified	Not specified	Not specified	Not specified	Not specified	REPTree;DT;LR;	other	prostate cancer
A Web Application for Adrenal Incidentaloma Identification, Tracking, and Management Using Machine Learning	Bala W, Steinkamp J, Feeney T, Gupta A, Sharma A, Kantrowitz J, et al	Appl Clin Inform	2020	Not specified	2016-2018	unstructured	1	n/a	no	English	0.83	Not specified	0.929	0.978	0.876	0.973	Not specified	CNN	other	Kidney and renal pelvis cancer
An Automated Feature Engineering for Digital Rectal Examination Documentation using Natural Language Processing	Bozkurt S, Park JI, Kan KM, Ferrari M, Rubin DL, Brooks JD, et al	AMIA Annu Symp Proc	2018	3766	2005-2018	unstructured	1	n/a	no	English	0.95	Not specified	0.9	Not specified	Not specified	Not specified	Not specified	n/a	other	Prostate Cancer
An Intelligent Decision-Making Method for Graded Diagnosis and Treatment of Thyroid Disease Based on Deep Learning	Pan Q, Sun K, Le J, Chen D, Li H	Proceedings of the 2018 International Conference on Machine Learning Technologies; Jinan, China: Association for Computing Machinery; 2018	2018	Not specified	n/a	EHRs	3	n/a	no	Chinese	>0.713	Not specified	>0.724	Not specified	>0.73	Not specified	Not specified	SVM;LSTM;CNN;BP NN	Treatment Scheme identification and Recommendation	thyroid cancer
Application of Neural Network and Cluster Analyses to Differentiate TCM Patterns in Patients With Breast Cancer	Huang WT, Hung HH, Kao YW, Ou SC, Lin YC, Cheng WZ, et al	Front Pharmacol	2020	2738	2013-2018	n/a	1	n/a	no	Chinese	Not specified	Not specified	Not specified	Not specified	Not specified	Not specified	Not specified	K-means;ANN	Cancer emergencies and Prognostic Estimates	BC
Applied Informatics Decision Support Tool for Mortality Predictions in Patients With Cancer	Bertsimas D, Dunn J, Pawlowski C, Silberholz J, Weinstein A, Zhuo YD, et al	JCO Clin Cancer Inform	2018	23983	2004-2014	EHRs	1	n/a	no	English	0.534	Not specified	Not specified	Not specified	Not specified	0.872	0.87	CART;LR;Gradient Boosting;	Cancer emergencies and Prognostic Estimates	not specified
Applying active learning to high-throughput phenotyping algorithms for electronic health records data	Chen YK, Carroll RJ, Hinz ERM, Shah A, Eyler AE, Denny JC, et al	J Am Med Inf Assoc	2013	300	n/a	n/a	n/a	n/a	no	English	Not specified	Not specified	Not specified	Not specified	Not specified	Not specified	>0.95	SVM	Cancer Case Detection	CRC
Applying Artificial Intelligence to Address the Knowledge Gaps in Cancer Care	Simon G, DiNardo CD, Takahashi K, Cascone T, Powers C, Stevens R, et al	Oncologist	2019	1000	2016-	guidelines; literature;EHR	1	n/a	no	English	>0.88	Not specified	>0.979	Not specified	<0.96	Not specified	Not specified	Not specified	Treatment Scheme identification and Recommendation	lung cancer;Leukaemia
Applying Data Science methods and tools to unveil healthcare use of lung cancer patients in a teaching hospital in Spain	Cruz-Bermúdez JL, Parejo C, Martínez-Ruíz F, Sánchez-González JC, Ramos Martín-Vegue A, Royuela A, et al	Clin Transl Oncol	2019	Not specified	2008-2017	The following activity data were obtained from the data warehouse system and the AP-GRD grouper	1	n/a	no	n/a	Not specified	Not specified	Not specified	Not specified	Not specified	Not specified	Not specified	CRISP-DM;multivariate regression analysis	other	lung cancer
Artificial Intelligence Learning Semantics via External Resources for Classifying Diagnosis Codes in Discharge Notes	Lin C, Hsu CJ, Lou YS, Yeh SJ, Lee CC, Su SL, et al	J Med Internet Res	2017	Not specified	2015.6.1-2017.1.31	unstructured formats	1	n/a	no	Chinese	Not specified	Not specified	Not specified	Not specified	0.9003	0.9645	Not specified	LR;SVM;RF;GBM;CNN	Cancer Case Detection	not specified
Assessment of Deep Natural Language Processing in Ascertaining Oncologic Outcomes From Radiology Reports	Kehl KL, Elmarakeby H, Nishino M, Van Allen EM, Lepisto EM, Hassett MJ, et al	JAMA Oncol	2019	2406	2013-2018	unstructured formats	1	n/a	no	English	Not specified	Not specified	Not specified	Not specified	Not specified	Not specified	>0.9	deep natural language processing	Cancer emergencies and Prognostic Estimates	lung cancer
Automated data extraction and ensemble methods for predictive modeling of breast cancer outcomes after radiation therapy	Lindsay WD, Ahern CA, Tobias JS, Berlind CG, Chinniah C, Gabriel PE, et al	Med Phys	2018	1967	2008-2015	EHRs	1	n/a	no	English	Not specified	Not specified	Not specified	Not specified	Not specified	Not specified	0.811	RF;LR; DT;GBDT	Cancer Emergencies and Prognostic Estimates	BC
Automated discovery of drug treatment patterns for endocrine therapy of breast cancer within an electronic medical record	Savova GK, Olson JE, Murphy SP, Cafourek VL, Couch FJ, Goetz MP, et al	J Am Med Inform Assoc	2012	1507	2001-	unstructured formats	1	n/a	no	English	0.9409	0.9989	0.9983	0.9614	Not specified	0.925	Not specified	n/a	Treatment Scheme identification and Recommendation	BC
Automated search for patient records: classification of free-text medical reports using conditional random fields	Cvejic I, Zhang J, Marx J, Tjoe J	Proceedings of the 2nd ACM SIGHIT International Health Informatics Symposium; Miami, Florida, USA: Association for Computing Machinery; 2012	2012	142	n/a	unstructured	1	n/a	no	English	0.87;0.72;0.91	Not specified	0.65;0.79;0.84	Not specified	0.74;0.75;0.87(Criterion 1 ;2;3)	Not specified	Not specified	CRF	Cancer Case Detection	BC
Automated SNOMED CT concept and attribute relationship detection through a web-based implementation of cTAKES	Kersloot MG, Lau F, Abu-Hanna A, Arts DL, Cornet R	J Biomed Semantics	2019	98	n/a	unstructured formats	6	n/a	no	English	<1	Not specified	max=0.9	Not specified	0.947	Not specified	Not specified		other	lung cancer
Automatic detection of inconsistencies between free text and coded data in Sarcoma discharge letters	Rinott R, Torresani M, Bertulli R, Goldsteen A, Casali P, Carmeli B, et al	Stud Health Technol Inform	2012	Not specified	2006-2011	unstructured	1	n/a	no	n/a	0.95	0.77	Not specified	Not specified	Not specified	Not specified	Not specified	NB;KNN;MDT	other	sarcoma
Automatically identifying social isolation from clinical narratives for patients with prostate Cancer	Zhu VJ, Lenert LA, Bunnell BE, Obeid JS, Jefferson M, Hughes-Halbert CA	BMC Med Inform Decis Mak	2019	3138	2014-2017	unstructured formats	1	n/a	no	English	0.9	Not specified	0.97	Not specified	0.93	Not specified	Not specified	n/a	other	Prostate Cancer
Automating the Determination of Prostate Cancer Risk Strata From Electronic Medical Records	Gregg JR, Lang M, Wang LL, Resnick MJ, Jain SK, Warner JL, et al	JCO Clin Cancer Info	2017	2352	2010-2014	unstructured formats	1	n/a	no	English	>0.9	Not specified	0.78	Not specified	Not specified	Not specified	Not specified	n/a	Cancer Diagnosis and risk prediction	Prostate Cancer
Breast Cancer Prognosis Using a Machine Learning Approach	Ferroni P, Zanzotto FM, Riondino S, Scarpato N, Guadagni F, Roselli M	Cancers	2019	454	2007.1-	EHRs	2	n/a	no	Italian	Not specified	Not specified	Not specified	Not specified	Not specified	0.84	Not specified	LR;SVM;RO	Cancer emergencies and Prognostic Estimates	BC
CCAE: Cross-field categorical attributes embedding for cancer clinical endpoint prediction	Li YR, Zhu ZF, Wu HY, Ding SL, Zhao Y	Artif Intell Med	2020	Not specified	n/a	n/a	>1	n/a	yes	English	Not specified	Not specified	Not specified	Not specified	Not specified	Not specified	Not specified	GBDT;RF;RNN	Cancer emergencies and Prognostic Estimate	not specified
Clinical Data Extraction and Normalization of Cyrillic Electronic Health Records Via Deep-Learning Natural Language Processing	Zhao B	JCO Clin Cancer Inform	2019	Not specified	2018-2019	unstructured formats	3	n/a	no	Latin; Cyrillic	Not specified	Not specified	Not specified	Not specified	0.98	Not specified	>0.98	CNN;RNN	other	BC
Clinical Documentation to Predict Factors Associated with Urinary Incontinence Following Prostatectomy for Prostate Cancer	Li K, Banerjee I, Magnani CJ, Blayney DW, Brooks JD, Hernandez-Boussard T	Res Rep Urol	2020	3792	2008-2018	n/a	>1	n/a	no	English	Not specified	Not specified	Not specified	Not specified	0.86	Not specified	Not specified	LR	Other	Prostate Cancer
Combining PubMed knowledge and EHR data to develop a weighted bayesian network for pancreatic cancer prediction	Zhao D, Weng CH	J Biomed Inform	2011	98	n/a	n/a	n/a	n/a	no	English	Not specified	Not specified	0.796	0.704	Not specified	0.735	0.806	Bayesian;KNN;SVM	Cancer Diagnosis and risk prediction	Pancreatic Cancer
Comparison of orthogonal NLP methods for clinical phenotyping and assessment of bone scan utilization among prostate cancer patients	Coquet J, Bozkurt S, Kan KM, Ferrari MK, Blayney DW, Brooks JD, et al	J Biomed Inform	2020	5500	2008-2017	EHRs	1	n/a	no	English	0.882	Not specified	0.957	Not specified	0.918	Not specified	Not specified	CNN	Treatment Scheme identification and Recommendation	Prostate Cancer
Comprehensible knowledge model creation for cancer treatment decision making	Afzal M, Hussain M, Ali Khan W, Ali T, Lee S, Huh EN, et al	Comput Biol Med	2017	3447	n/a	EHRs	1	n/a	no	n/a	Not specified	Not specified	Not specified	Not specified	Not specified	0.69	Not specified	DT	Treatment Scheme identification and Recommendation	head and neck cancer (HNC)
Contralateral Breast Cancer Event Detection Using Nature Language Processing	Zeng Z, Li X, Espino S, Roy A, Kitsch K, Clare S, et al	AMIA Annu Symp Proc	2017	1063	n/a	unstructured	1	n/a	no	English	Not specified	Not specified	Not specified	Not specified	Not specified	Not specified	0.93	SVM	Cancer Case Detection	BC
Correlating Mammographic and Pathologic Findings in Clinical Decision Support Using Natural Language Processing and Data Mining Methods	Patel TA, Puppala M, Ogunti RO, Ensor JE, He TC, Shewale JB, et al	Cancer	2017	543	2006-2015	unstructured formats	n/a	n/a	no	English	Not specified	Not specified	Not specified	Not specified	Not specified	Not specified	Not specified	Bayes	other	BC
Decision based on big data research for non-small cell lung cancer in medical artificial system in developing country	Wu J, Tan Y, Chen Z, Zhao M	Comput Methods Programs Biomed	2018	2789675	2012 -2015	unstructured	3	n/a	no	Chinese	Not specified	Not specified	Not specified	Not specified	Not specified	0.77	Not specified	DT	Cancer Diagnosis and Risk Prediction	lung cancer
Deep Learning Approach for the Development of a Novel Predictive Model for Prostate Cancer	Mohaimenul ISLAM, Hsuan-Chia YANG, Phung-Anh NGUYEN, Yu-Hsiang WANG, Tahmina Nasrin POLY, Yu-Chuan (Jack) LI	2020 European Federation for Medical Informatics (EFMI) and IOS Press	2020	4071	1999-2013	structured	1	n/a	no	Chinese	Not specified	Not specified	0.87	0.88	Not specified	Not specified	0.94	CNN	Cancer Diagnosis and risk prediction	Prostate Cancer
Deep Learning for Automated Extraction of Primary Sites From Cancer Pathology Reports	Qiu JX, Yoon HJ, Fearn PA, Tourassi GD	IEEE J Biomed Health Inform	2016	Not specified	n/a	unstructured	>1	n/a	yes	English	Not specified	Not specified	Not specified	Not specified	0.722	Not specified	Not specified	NB;LR;SVM;CNN	other	lung cancer;BC
Deep Learning for Natural Language Processing in Urology: State-of-the-Art Automated Extraction of Detailed Pathologic Prostate Cancer Data From Narratively Written Electronic Health Records	Leyh-Bannurah SR, Tian Z, Karakiewicz PI, Wolffgang U, Sauter G, Fisch M, et al	JCO Clin Cancer Inform	2018	Not specified	2009-2017	The pathologic EHR( unstructured)	1	n/a	no	English	Not specified	Not specified	Not specified	Not specified	Not specified	0.91	Not specified	DNN	other	Prostate Cancer
Detecting Lung and Colorectal Cancer Recurrence Using Structured Clinical/Administrative Data to Enable Outcomes Research and Population Health Management	Hassett MJ, Uno H, Cronin AM, Carroll NM, Hornbrook MC, Ritzwoller D	Med Care	2017	300+608	2002-2011	structured	>1	n/a	yes	English	Not specified	Not specified	Not specified	Not specified	Not specified	Not specified	>0.92	LR	Cancer Case Detection	lung cancer;CRC
Determining the Time of Cancer Recurrence Using Claims or Electronic Medical Record Data	Uno H, Ritzwoller DP, Cronin AM, Carroll NM, Hornbrook MC, Hassett MJ	JCO Clin Cancer Info	2018	308/600	2002-2011	structured	n/a	n/a	no	English	Not specified	Not specified	Not specified	Not specified	Not specified	Not specified	Not specified	n/a	Cancer emergencies and Prognostic Estimates	lung cancer;CRC
Developing a multivariable prognostic model for pancreatic endocrine tumors using the clinical data warehouse resources of a single institution	Botsis T, Anagnostou VK, Hartvigsen G, Hripcsak G, Weng CH	Appl Clin Inform	2010	98	1999-2009	structured (databases)	1	270000	no	English	Not specified	Not specified	Not specified	Not specified	Not specified	Not specified	Not specified	Cox	Cancer emergencies and Prognostic Estimates	Pancreatic Cancer
Development and Application of a Machine Learning Approach to Assess Short-term Mortality Risk Among Patients With Cancer Starting Chemotherapy	Elfiky AA, Pany MJ, Parikh RB, Obermeyer Z	JAMA Netw Open	2018	26946	2004-2014	EHRs	1	n/a	no	English	Not specified	Not specified	Not specified	Not specified	Not specified	Not specified	0.942	XGB	Cancer emergencies and Prognostic Estimates	not specified
Development and validation of a predictive model for detection of colorectal cancer in primary care by analysis of complete blood counts: a binational retrospective study	Kinar Y, Kalkstein N, Akiva P, Levin B, Half EE, Goldshtein I, et al	J Am Med Inf Assoc	2016	Not specified	2003-2011	structured	>1	2 million	n/a	English	Not specified	Not specified	Not specified	0.94	Not specified	Not specified	0.81	regression model;Gradient Boosting; RF;	Cancer Diagnosis and risk prediction	CRC
Development of a Natural Language Processing Tool to Extract Radiation Treatment Sites	Walker G, Soysal E, Xu H	Cureus	2019	Not specified	2011-2013	unstructured formats	n/a	n/a	no	English	0.99	Not specified	0.99	Not specified	Not specified	Not specified	Not specified	n/a	Treatment Scheme identification and Recommendation	not specified
Development, Validation, and Dissemination of a Breast Cancer Recurrence Detection and Timing Informatics Algorithm	Ritzwoller DP, Hassett MJ, Uno H, Cronin AM, Carroll NM, Hornbrook MC, et al	JNCI-J Natl Cancer Inst	2018	Not specified	2000-2011	n/a	>1	n/a	yes	English	Not specified	Not specified	Not specified	Not specified	Not specified	Not specified	0.939	LASSO;LR	Cancer emergencies and Prognostic Estimate	BC
Differentiating Prostate Cancer from Benign Prostatic Hyperplasia Using PSAD Based on Machine Learning: Single-Center Retrospective Study in China	Zhang Y-Y, Li Q, Xin Y, Lv W-Q	IEEE/ACM Trans Comput Biol Bioinformatics	2019	392	2000-2003	structured	1	n/a	no	Chinese	0.866	Not specified	Not specified	0.781	Not specified	Not specified	Not specified	DT	Cancer Diagnosis and risk prediction	Prostate Cancer
Discovering de facto diagnosis specialties	Lu X, Zhang A, Gunter CA, Fabbri D, Liebovitz D, Malin B	Proceedings of the 6th ACM Conference on Bioinformatics, Computational Biology and Health Informatics; Atlanta, Georgia: Association for Computing Machinery; 2015	2015	Not specified	n/a	EHRs	1	n/a	no	English	D:R:P:S95.12;91.11;82.58;96.92	Not specified	0.5735;0.6029;0.8088;0.9265	Not specified	71.56;72.57;81.69;94.74	Not specified	Not specified	DT;RF;PCA-KNN;SVM;LDA	Cancer emergencies and Prognostic Estimates	BC
Discovery of Noncancer Drug Effects on Survival in Electronic Health Records of Patients With Cancer: A New Paradigm for Drug Repurposing	Wu Y, Warner JL, Wang L, Jiang M, Xu J, Chen Q, et al	JCO Clin Cancer Inform	2019	43310	1995.1.1-2010.12.31	n/a	1	n/a	no	English	0.41	Not specified	0.23	Not specified	Not specified	Not specified	Not specified	Cox	Treatment Scheme identification and Recommendation	not specified
Do Neural Information Extraction Algorithms Generalize Across Institutions?	Enrico Santus, Clara Li,Adam Yala Meng,et al		2019	Not specified	1987-2017	n/a	7	24881	no	English	Not specified	Not specified	Not specified	Not specified	Not specified	0.938-0.96	Not specified	CNN	other	BC
Effective sparse imputation of patient conditions in electronic medical records for emergency risk predictions	Saha B, Gupta S, Phung D, Venkatesh S	Knowl Inf Syst	2017	Not specified	2010-2012	EHRs	1	7000	no	English	Not specified	Not specified	Not specified	Not specified	Not specified	Not specified	0.741;0.752	SB;KNN	Cancer emergencies and Prognostic Estimates	not specified
Efficient identification of nationally mandated reportable cancer cases using natural language processing and machine learning	Osborne JD, Wyatt M, Westfall AO, Willig J, Bethard S, Gordon G	J Am Med Inform Assoc	2016	Not specified	2014.10-2015.5	unstructured	n/a	n/a	no	English	0.843	Not specified	0.848	Not specified	0.846	Not specified	Not specified	CRCP-ML	Cancer Case Detection	not specified
Efficient learning from big data for cancer risk modeling: A case study with melanoma	Richter AN, Khoshgoftaar TM	Comput Biol Med	2019	10129	n/a	n/a	1	100000000	n/a	English	Not specified	Not specified	Not specified	0.753	0.688	Not specified	0.799	LR;RF;XGB	Cancer Diagnosis and risk prediction	Melanoma
Electronic Health Record Phenotypes for Precision Medicine: Perspectives and Caveats From Treatment of Breast Cancer at a Single Institution	Breitenstein MK, Liu HF, Maxwell KN, Pathak J, Zhang R	CTS-Clin Transl Sci	2018	Not specified	1998-2011	EHRs	1	13162	no	English	?0.976?	Not specified	0.987	Not specified	Not specified	Not specified	Not specified	n/a	Treatment Scheme identification and Recommendation	BC
Electronic health record-based triggers to detect potential delays in cancer diagnosis	Murphy DR, Laxmisan A, Reis BA, Thomas EJ, Esquivel A, Forjuoh SN, et al	BMJ Qual Saf	2014	292587;291773	2009.1.1-2010.2.28	EHRs	2	n/a	no	English	Not specified	Not specified	Not specified	Not specified	Not specified	Not specified	Not specified	n/a	other	CRC
Enhancing Case Capture, Quality, and Completeness of Primary Melanoma Pathology Records via Natural Language Processing	Malke JC, Jin S, Camp SP, Lari B, Kell T, Simon JM, et al	JCO Clin Cancer Inform	2019	23039	2000-	unstructured	1	n/a	no	English	Not specified	Not specified	Not specified	Not specified	Not specified	Not specified	Not specified	n/a	Cancer Case Detection	Melanoma
Estimation of risk factors associated with colorectal cancer: an application of knowledge discovery in databases	Firat F, Arslan AK, Colak C, Harputluoglu H	Kuwait J Sci	2016	80	2010-2014	structured	1	n/a	no	n/a	Not specified	Not specified	Not specified	Not specified	Not specified	0.8182	0.81	ANN	Cancer Diagnosis and risk prediction	CRC
Evaluation of a generalizable approach to clinical information retrieval using the automated retrieval console (ARC)	D'Avolio LW, Nguyen TM, Farwell WR, Chen Y, Fitzmeyer F, Harris OM, et al	J Am Med Inform Assoc	2010	Not specified	1997-2007	unstructured formats	>1	n/a	no	English	CRC:0.92;PC:0.95;LC:0.80	Not specified	0.90;0.97;0.76	Not specified	0.89;0.94;0.75	Not specified	Not specified	CRF;MaxEnt	Cancer Case Detection	lung cancer;CRC;Prostate Cancer
Evaluation of a prediction model for colorectal cancer: retrospective analysis of 2.5 million patient records	Birks J, Bankhead C, Holt TA, Fuller A, Patnick J	Cancer Med	2017	5141	2000-2015.4.28	structured (databases)	~600	n/a	yes	English	0.088	0.996	Not specified	0.995	Not specified	Not specified	0.776	LR	Cancer Diagnosis and risk prediction	CRC
Evaluation of the accuracy of algorithms to identify soft tissue sarcoma (STS) in administrative claims	Princic N, McMorrow D, Chan PL, Hess L	Clin Sarcoma Res	2020	784	2000-2018	n/a	n/a	198.9 million	n/a	English	Not specified	Not specified	<0.2	91-99%	Not specified	Not specified	Not specified	Tree algorithms	Cancer Case Detection	soft tissue sarcoma (STS)
Extracting and integrating data from entire electronic health records for detecting colorectal cancer cases	Xu H, Fu Z, Shah A, Chen Y, Peterson NB, Chen Q, et al	AMIA Annu Symp Proc	2011	300	1999-2008	EHRs	1	1262671	no	English	Not specified	Not specified	Not specified	Not specified	0.93	Not specified	Not specified	SVM	Cancer Case Detection	CRC
Extracting data from electronic medical records: validation of a natural language processing program to assess prostate biopsy results	Thomas AA, Zheng CY, Jung H, Chang A, Kim B, Gelfond J, et al	World J Urol	2014	118	n/a	unstructured formats	14	n/a	no	English	0.999	Not specified	0.991	0.999	Not specified	Not specified	Not specified		Cancer Case Detection	Prostate Cancer
Extracting diagnoses and investigation results from unstructured text in electronic health records by semi-supervised machine learning	Zhuoran Wang， Anoop D. Shah， A. Rosemary Tate，et al		2012	340	n/a	unstructured formats	>1	5000001	yes	English	0.74	Not specified	0.86	Not specified	Not specified	Not specified	Not specified	SCM;TSVM;FMA	Cancer Case Detection	ovarian cancer
Extracting important information from Chinese Operation Notes with natural language processing methods	Wang H, Zhang WD, Zeng Q, Li ZF, Feng KY, Liu L	J Biomed Inform	2014	2323	-2014	n/a	1	n/a	no	English	Not specified	Not specified	Not specified	Not specified	Not specified	Not specified	Not specified	CRF	other	lung cancer
Extracting tumour prognostic factors from a diverse electronic record dataset in genito-urinary oncology	Khor RC, Nguyen A, O'Dwyer J, Kothari G, Sia J, Chang D, et al	Int J Med Inform	2019	115	2008	unstructured formats	1	115	no	Chinese	Not specified	Not specified	Not specified	Not specified	0.635	Not specified	Not specified	n/a	Cancer emergencies and Prognostic Estimates	Liver and intrahepatic bile ducts
Feasibility and Accuracy of Extracting Cancer Stage Information From Narrative Electronic Health Record Data	Warner JL, Levy MA, Neuss MN	J Oncol Pract	2016	155	n/a	unstructured formats	1	n/a	no	n/a	Not specified	Not specified	Not specified	Not specified	0.86	Not specified	Not specified	n/a	tumor stage detection	genitourinary cancer
Finding Cervical Cancer Symptoms in Swedish Clinical Text using a Machine Learning Approach and NegEx	Weegar R, Kvist M, Sundstr?m K, Brunak S, Dalianis H	AMIA Annu Symp Proc	2015	646	2009-2010	unstructured	2	n/a	no	Swedish	0.70-0.96	Not specified	0.47-0.78	Not specified	0.667	Not specified	Not specified	n/a	other	Cervical cancer
Gaining Insights on Nasopharyngeal Carcinoma Treatment Outcome Using Clinical Data Mining Techniques	Ghaibeh AA, Kasem A, Ng XJ, Nair HLK, Hirose J, Thiruchelvam V	Stud Health Technol Inform	2018	243	n/a	unstructured	1	n/a	no	n/a	0.6917	Not specified	0.7043	0.6763	Not specified	Not specified	Not specified	DT	Treatment Scheme identification and Recommendation	Nasopharyngeal carcinoma(NPC)
HEMnet: Integration of Electronic Medical Records with Molecular Interaction Networks and Domain Knowledge for Survival Analysis	Huang EW, Wang S, Li B, Zhang R, Liu B, Zhang R, et al	Proceedings of the 8th ACM International Conference on Bioinformatics, Computational Biology,and Health Informatics; Boston, Massachusetts, USA: Association for Computing Machinery; 2017	2017	133	n/a	n/a	1	n/a	no	Chinese	Not specified	Not specified	Not specified	Not specified	Not specified	Not specified	Not specified	k-means;PCA	Cancer emergencies and Prognostic Estimates	lung cancer
How Does the Skeletal Oncology Research Group Algorithm's Prediction of 5-year Survival in Patients with Chondrosarcoma Perform on International Validation?	Michiel E. R. Bongers , Aditya V. Karhade , Elisabetta Setola ,et al		2020	737	2000-2014	n/a	>1	n/a	no	English	Not specified	Not specified	Not specified	Not specified	Not specified	Not specified	0.86	SORG	Cancer emergencies and Prognostic Estimates	chondrosarcoma
Identification of Patients with Family History of Pancreatic Cancer--Investigation of an NLP System Portability	Mehrabi S, Krishnan A, Roch AM, Schmidt H, Li D, Kesterson J, et al	Stud Health Technol Inform	2015	2923	2013.3-2013.12	unstructured formats	1	3573	no	English	0.753	Not specified	0.916	Not specified	0.826	Not specified	Not specified	n/a	other	Pancreatic Cancer
Identifying Cases of Metastatic Prostate Cancer Using Machine Learning on Electronic Health Records	Seneviratne MG, Banda JM, Brooks JD, Shah NH, Hernandez-Boussard TM	AMIA Annu Symp Proc	2018	5861	1994-2016	structured (databases)	1	n/a	no	English	0.9	Not specified	0.4	Not specified	Not specified	Not specified	Not specified	LASSO;RF;Gradient Boosting; XGB	Cancer Case Detection	Prostate Cancer
Identifying primary and recurrent cancers using a SAS-based natural language processing algorithm	Strauss JA, Chao CR, Kwan ML, Ahmed SA, Schottinger JE, Quinn VP	J Am Med Inform Assoc	2013	400;400	2000-2008	unstructured formats	1	n/a	no	English	0.94/0.97	1;0.99	1;0.97	0.99	Not specified	Not specified	Not specified	n/a	Cancer Case Detection	Prostate Cancer;BC
Identifying Symptom Clusters in Breast Cancer and Colorectal Cancer Patients using EHR Data	Gandhi P, Luo X, Storey S, Zhang Z, Han Z, Huang K	Proceedings of the 10th ACM International Conference on Bioinformatics, Computational Biology and Health Informatics; Niagara Falls, NY, USA: Association for Computing Machinery; 2019	2019	609(BC);297(CRC)	2007-2017	structured ;unstructured	1	4567 (BC);2166(CRC)	no	English	Not specified	Not specified	Not specified	Not specified	Not specified	Not specified	Not specified	k-means;association rule mining (ARM)	Cancer Diagnosis and risk prediction	CRC;BC
Increasing the efficiency of trial-patient matching: automated clinical trial eligibility Pre-screening for pediatric oncology patients	Ni YZ, Wright J, Perentesis J, Lingren T, Deleger L, Kaiser M, et al	BMC Med Inform Decis Mak	2015	215	2009-2011	n/a	1	n/a	no	English	0.357	1	1	0.955	Not specified	Not specified	Not specified	n/a	Cancer Case Detection	not specified
Information Extraction for Intestinal Cancer Electronic Medical Records	Wang SF, Pang MM, Pan CQ, Yuan JY, Xu B, Du M, et al	IEEE Access	2020	Not specified	n/a	unstructured formats	n/a	n/a	no	Chinese	Not specified	Not specified	Not specified	Not specified	0.65-0.93	Not specified	Not specified	CRF;SGD;Bi-LSTM;CNN;attention mechanism	other	intestinal cancer
Information extraction for tracking liver cancer patients' statuses: from mixture of clinical narrative report types	Ping XO, Tseng YJ, Chung Y, Wu YL, Hsu CW, Yang PM, et al	Telemed J E Health	2013	152;78	2007-2009	unstructured	1	n/a	no	Chinese	91.86%-100%	0.9294-0.9919	Not specified	Not specified	0.9240 -0.9959	Not specified	Not specified	n/a	Tumor Stage Detection	Liver and intrahepatic bile ducts
Integration of elicited expert information via a power prior in Bayesian variable selection: Application to colon cancer data	Boulet S, Ursino M, Thall P, Landi B, Lepere C, Pernot S, et al	Stat Methods Med Res	2020	678	2003-2017	structured (databases)	1	n/a	no	French	Not specified	Not specified	Not specified	Not specified	Not specified	Not specified	0.7	Bayes	Treatment Scheme identification and Recommendation	CRC
Interpretable Representation Learning for Healthcare via Capturing Disease Progression through Time	Bai T, Zhang S, Egleston BL, Vucetic S	Proceedings of the 24th ACM SIGKDD International Conference on Knowledge Discovery &amp; Data Mining; London, United Kingdom: Association for Computing Machinery; 2018	2018	161366	2000-2010	structured	>1	n/a	yes	English	0.315(Inpatient dataset );0.530 (Mixed dataset)	Not specified	Not specified	Not specified	0.235(Inpatient dataset );0.473(Mixed dataset)	Not specified	Not specified	Timeline;RNN	Cancer Diagnosis and risk prediction	BC
Is it possible to automatically assess pretreatment digital rectal examination documentation using natural language processing? A single-centre retrospective study	Bozkurt S, Kan KM, Ferrari MK, Rubin DL, Blayney DW, Hernandez-Boussard T, et al	BMJ Open	2019	7215	2005.1.1-2017.12.31	unstructured formats	1	n/a	no	English	Not specified	Not specified	Not specified	Not specified	Not specified	Not specified	Not specified		other	Prostate Cancer
KAME: Knowledge-based Attention Model for Diagnosis Prediction in Healthcare	Ma F, You Q, Xiao H, Chitta R, Zhou J, Gao J	Proceedings of the 27th ACM International Conference on Information and Knowledge Management; Torino, Italy: Association for Computing Machinery; 2018	2018	Not specified	n/a	EHRs	>1	>7499	yes	English	Not specified	Not specified	Not specified	Not specified	Not specified	Not specified	Not specified	RNN;Attention mechanism	Cancer Diagnosis and risk prediction	not specified
Large Scale Semi-Automated Labeling of Routine Free-Text Clinical Records for Deep Learning	Trivedi HM, Panahiazar M, Liang A, Lituiev D, Chang P, Sohn JH, et al	J Digit Imaging	2019	3099	1997-2014	unstructured	1	n/a	no	English	Not specified	Not specified	Not specified	Not specified	>0.96	Not specified	Not specified	PART;decision tables;AdaBoost;NB;LR;SVM;majority vote classifier (ZeroR)	other	BC
Learning Health System for Breast Cancer: Pilot Project Experience	Levine MN, Alexander G, Sathiyapalan A, Agrawal A, Pond G	JCO Clin Cancer Inform	2019	50	2013-2015	unstructured formats	1	n/a	no	n/a	Not specified	Not specified	Not specified	Not specified	0.9694	Not specified	Not specified	n/a	Cancer Diagnosis and risk prediction	BC
Leveraging Treatment Patterns to Predict Survival of Patients with Advanced Non-Small-Cell Lung Cancer	Haas K, Mahoui M, Gupta S, Morton S	Proceedings of the 2018 ACM International Conference on Bioinformatics, Computational Biology, and Health Informatics; Washington, DC, USA: Association for Computing Machinery; 2018	2018	924	2008-2016	structured	>1	n/a	no	English	0.797	Not specified	0.88	Not specified	Not specified	0.75	Not specified	RF;NB; SVM	Cancer emergencies and Prognostic Estimates	lung cancer
Longitudinal analysis of pain in patients with metastatic prostate cancer using natural language processing of medical record text	Heintzelman NH, Taylor RJ, Simonsen L, Lustig R, Anderko D, Haythornthwaite JA, et al	J Am Med Inform Assoc	2013	33	1995-2005	unstructured	1	n/a	no	English	0.94	Not specified	0.96	Not specified	0.95	Not specified	Not specified	LR	Treatment Scheme identification and Recommendation	Prostate Cancer
Lung Cancer Assistant: a hybrid clinical decision support application for lung cancer care	Sesen MB, Peake MD, Banares-Alcantara R, Tse D, Kadir T, Stanley R, et al	J R Soc Interface	2014	Not specified	2006-2010	n/a	>1	126986	no	English	Not specified	Not specified	Not specified	Not specified	Not specified	Not specified	Not specified	Bayes	Treatment Scheme identification and Recommendation -	lung cancer
Machine learning applications for prediction of relapse in childhood acute lymphoblastic leukemia	Pan L, Liu G, Lin F, Zhong S, Xia H, Sun X, et al	Sci Rep	2017	486	2008.1 and 2015.12	n/a	1	661	no	Chinese	0.788±0.052	0.719±0.037	0.601±0.066	0.838±0.046	0.557	0.679±0.051	0.802±0.035	SVM;DT;RF;LR	Cancer emergencies and Prognostic Estimates	lymphoblastic leukemia
Machine Learning Approaches for Extracting Stage from Pathology Reports in Prostate Cancer	Lenain R, Seneviratne MG, Bozkurt S, Blayney DW, Brooks JD, Hernandez-Boussard T	Stud Health Technol Inform	2019	4470	n/a	unstructured	1	n/a	no	English	0.77	Not specified	0.79	Not specified	0.77	Not specified	Not specified	SVM; DT; Gradient Boosting	tumor stage detection	Prostate Cancer
Machine Learning Approaches to Predict 6-Month Mortality Among Patients With Cancer	Parikh RB, Manz C, Chivers C, Regli SH, Braun J, Draugelis ME, et al	JAMA Netw Open	2019	26525	2016	structured	1	n/a	no	English	0.513	Not specified	Not specified	0.99	Not specified	0.96	0.89	LR;gradient boosting;RF	Cancer emergencies and Prognostic Estimates	not specified
Machine Learning Methods to Extract Documentation of Breast Cancer Symptoms From Electronic Health Records	Forsyth AW, Barzilay R, Hughes KS, Lui D, Lorenz KA, Enzinger A, et al	J Pain Symptom Manage	2018	4732	1996.5-2015.5	unstructured formats	2	84230	no	English	0.82;0.86;0.99	Not specified	0.56;0.69;1.00	Not specified	Not specified	Not specified	Not specified	CRF	other	BC
Machine learning to parse breast pathology reports in Chinese	Tang R, Ouyang LZ, Li C, He Y, Griffin M, Taghian A, et al	Breast Cancer Res Treat	2018	Not specified	2016.1-2016.8	unstructured formats	1	n/a	no	Chinese	>0.8	Not specified	>0.68	Not specified	>0.81	>0.91	Not specified	boosting	other	BC
Machine-learning prediction of cancer survival: a retrospective study using electronic administrative records and a cancer registry	Gupta S, Tran T, Luo W, Phung D, Kennedy RL, Broad A, et al	BMJ Open	2014	963	2009	structured	2	n/a	no	n/a	Not specified	Not specified	Not specified	Not specified	Not specified	Not specified	0.757 - 0.997	SVM	Cancer emergencies and Prognostic Estimates	not specified
MediMLP: Using Grad-CAM to Extract Crucial Variables for Lung Cancer Postoperative Complication Prediction	He T, Guo JX, Chen N, Xu XY, Wang ZH, Fu KY, et al	IEEE J Biomed Health Inform	2020	8459	n/a	n/a	1	n/a	no	Chinese	Not specified	Not specified	0.684	Not specified	0.65	Not specified	0.88	DT;Gradient Boosting;RF;SVM;LR;MLP	other	lung cancer
Melanoma Risk Prediction with Structured Electronic Health Records	Richter AN, Khoshgoftaar TM	Proceedings of the 2018 ACM International Conference on Bioinformatics, Computational Biology, and Health Informatics; Washington, DC, USA: Association for Computing Machinery; 2018	2018	17246	n/a	structured	>1	20000000	no	English	Not specified	Not specified	0.71	0.72	Not specified	Not specified	0.79	RF;LR;RF	Cancer Diagnosis and risk prediction	Melanoma
Mining Electronic Health Records to Extract Patient-Centered Outcomes Following Prostate Cancer Treatment	Hernandez-Boussard T, Kourdis PD, Seto T, Ferrari M, Blayney DW, Rubin D, et al	AMIA Annu Symp Proc	2019	7109	2008-2016	EHRs	>1	n/a	no	English	Urinary Incontinence:Affirmed ,Negated, Discuss Risk:0.8667; 0.9444 ;0.9167	Not specified	0.8667 0.9714 0.9016	Not specified	0.8667; 0.9577 ;0.9091	Not specified	Not specified	n/a	Treatment Scheme identification and Recommendation	Prostate Cancer
Mining post-surgical care processes in breast cancer patients	Chiudinelli L, Dagliati A, Tibollo V, Albasini S, Geifman N, Peek N, et al	Artif Intell Med	2020	3346	2007-2018	EHRs	1	n/a	no	Italian;English	Not specified	Not specified	Not specified	Not specified	Not specified	Not specified	Not specified	TM(LDA);CareFlow Mining (CFM)	Treatment Scheme identification and Recommendation	BC
Multi-objective ensemble deep learning using electronic health records to predict outcomes after lung cancer radiotherapy	Wang RF, Weng YC, Zhou ZG, Chen LY, Hao HX, Wang J	Phys Med Biol	2019	1007	2004-2018	n/a	1	1007	no	English	Not specified	Not specified	0.7565	0.5839±0.0127	Not specified	0.7266 ±0.0033	0.7221 ±0.0041	SVM;MoEDL;DNN	Cancer emergencies and Prognostic Estimates	lung cancer
Natural Language Processing Accurately Calculates Adenoma and Sessile Serrated Polyp Detection Rates	Nayor J, Borges LF, Goryachev S, Gainer VS, Saltzman JR	Dig Dis Sci	2018	550	2010.6-2015.8	unstructured formats	1	8032	no	English	Not specified	Not specified	0.95	Not specified	Not specified	Not specified	Not specified	n/a	Cancer Case Detection	Adenoma
Natural Language Processing for Automated Quantification of Brain Metastases Reported in Free-Text Radiology Reports	Senders JT, Karhade AV, Cote DJ, Mehrtash A, Lamba N, DiRisio A, et al	JCO Clin Cancer Inform	2019	1179	n/a	unstructured	2	n/a	no	English	0.64-0.87	Not specified	Not specified	Not specified	Not specified	Not specified	0.87~0.93	LASSO;Logistic;LSTM;MLP;Conv1D;GRU	tumor stage detection	Brain Metastases
Natural language processing for populating lung cancer clinical research data	Wang LW, Luo L, Wang YS, Wampfler J, Yang P, Liu HF	BMC Med Inform Decis Mak	2019	2311	2000-2012	unstructured formats	1	n/a	no	English	0.7;0.88;0.9;1	Not specified	0.89;0.98;0.78;1	Not specified	Not specified	Not specified	Not specified	CNN	other	lung cancer
Natural language processing improves identification of colorectal cancer testing in the electronic medical record	Denny JC, Choma NN, Peterson JF, Miller RA, Bastarache L, Li M, et al	Med Decis Making	2012	500	2006.10-2007.9	EHRs	1	n/a	no	English	0.94	Not specified	0.93	Not specified	0.94	Not specified	Not specified	n/a	Cancer Case Detection	CRC
Natural language processing of German clinical colorectal cancer notes for guideline-based treatment evaluation	Becker M, Kasper S, B?ckmann B, J?ckel KH, Virchow I	Int J Med Inform	2019	500	n/a	unstructured	1	n/a	no	German	0.6667-0.9795	Not specified	52.63-99.54	25.0-77.78	64.52-98.74	57.5-97.53	Not specified	n/a	Treatment Scheme identification and Recommendation	CRC
Natural Language Processing to Assess End-of-Life Quality Indicators in Cancer Patients Receiving Palliative Surgery	Lindvall C, Lilley EJ, Zupanc SN, Chien I, Udelsman BV, Walling A, et al	J Palliat Med	2019	302	2012.1.1-2016.3.31	unstructured	1	n/a	no	English	Not specified	Not specified	0.958	0.974	Not specified	Not specified	Not specified	n/a	Cancer emergencies and Prognostic Estimates	gastric?cancer
Obtaining Knowledge in Pathology Reports Through a Natural Language Processing Approach With Classification, Named-Entity Recognition, and Relation-Extraction Heuristics	Oliwa T, Maron SB, Chase LM, Lomnicki S, Catenacci DVT, Furner B, et al	JCO Clin Cancer Inform	2019	173	2006-2016	semistructured	1	n/a	no	English	0.8281-1	Not specified	0.5699-0.9651	Not specified	0.6752-0.986	Not specified	Not specified	SVM	other	gastroesophageal cancer
Open Source Infrastructure for Health Care Data Integration and Machine Learning Analyses	Isoviita VM, Salminen L, Azar J, Lehtonen R, Roering P, Carpén O, et al	JCO Clin Cancer Inform	2019	208	2009-2019	unstructured	1	n/a	no	n/a	Not specified	Not specified	0.73	0.89	0.86	Not specified	Not specified	LR;RF;COX;SVM;NB	Cancer emergencies and Prognostic Estimates	ovarian cancer
Optimizing research in symptomatic uterine fibroids with development of a computable phenotype for use with electronic health records	Hoffman SR, Vines AI, Halladay JR, Pfaff E, Schiff L, Westreich D, et al	Am J Obstet Gynecol	2018	150	2014.4.4-2015.10.1	structured	1	n/a	no	n/a	0.47;0.65;0.76	Not specified	Not specified	Not specified	Not specified	Not specified	Not specified	n/a	Cancer Case Detection	Cervical cancer
PASCAL: a pseudo cascade learning framework for breast cancer treatment entity normalization in Chinese clinical text	An Y, Wang JL, Zhang L, Zhao HY, Gao Z, Huang HT, et al	BMC Med Inform Decis Mak	2020	Not specified	n/a	unstructured formats	n/a	n/a	no	Chinese	0.9413 ± 0.0156	Not specified	0.9770 ± 0.0147	Not specified	Not specified	Not specified	0.9589 ± 0.0054	CRF;GCNN	Treatment Scheme identification and Recommendation	BC
Phenotyping severity of patient-centered outcomes using clinical notes: A prostate cancer use case	Bozkurt S, Paul R, Coquet J, Sun R, Banerjee I, Brooks JD, et al	Learn Health Syst	2020	3612	2008-2018	unstructured formats	n/a	15 218	no	English	>0.69	Not specified	Not specified	Not specified	>0.71	>0.73	Not specified	CNN	Cancer emergencies and Prognostic Estimates	Prostate Cancer
Predicting Breast Cancer by Applying Deep Learning to Linked Health Records and Mammograms	Akselrod-Ballin A, Chorev M, Shoshan Y, Spiro A, Hazan A, Melamed R, et al	Radiology	2019	13234	2013-2017	EHRs	5	n/a	no	n/a	Not specified	Not specified	0.87	0.773	Not specified	Not specified	0.91	XGB;DNN	Cancer Diagnosis and risk prediction	BC
Predicting Emergency Visits and Hospital Admissions During Radiation and Chemoradiation: An Internally Validated Pretreatment Machine Learning Algorithm	Hong JC, Niedzwiecki D, Palta M, Tenenbaum JD	JCO Clin Cancer Inform	2018	6879	2013-2016	EHRs	1	8134	no	English	Not specified	Not specified	0.81	0.673	Not specified	Not specified	0.798	Gradient Boosting;RF;SVM;LASSO	Cancer emergencies and Prognostic Estimates	not specified
Prediction of Clinical Deterioration in Hospitalized Adult Patients with Hematologic Malignancies Using a Neural Network Model	Hu SB, Wong DJL, Correa A, Li N, Deng JC	Plos One	2016	565	2009-2010	structured	1	n/a	no	English	0.8198	Not specified	0.84	0.98	Not specified	Not specified	0.92	neural network	Cancer emergencies and Prognostic Estimates
Prediction of the 1-Year Risk of Incident Lung Cancer: Prospective Study Using Electronic Health Records from the State of Maine	Wang XF, Zhang Y, Hao SY, Zheng L, Liao JY, Ye CY, et al	J Med Internet Res	2019	873598	2016-2018	structured	>1	n/a	no	English	Not specified	Not specified	Not specified	Not specified	Not specified	Not specified	0.881	XGB	Cancer Diagnosis and risk prediction	lung cancer
Predictive modeling of colorectal cancer using a dedicated pre-processing pipeline on routine electronic medical records	Kop R, Hoogendoorn M, ten Teije A, Buchner FL, Slottje P, Moons LMG, et al	Comput Biol Med	2016	1292	n/a	n/a	>1	260000	no	n/a	0.03	Not specified	0.642	Not specified	0.058	Not specified	0.891	APRIORI;CART;LR;RF	Cancer Diagnosis and risk prediction	CRC
Probabilistic Prognostic Estimates of Survival in Metastatic Cancer Patients (PPES-Met) Utilizing Free-Text Clinical Narratives	Banerjee I, Gensheimer MF, Wood DJ, Henry S, Aggarwal S, Chang DT, et al	Sci Rep	2018	13523	2008-2017	unstructured	1	20000	yes	English	Not specified	Not specified	Not specified	Not specified	Not specified	Not specified	0.89	LSTM	Cancer emergencies and Prognostic Estimates	Metastatic Cancer
Process mining routinely collected electronic health records to define real-life clinical pathways during chemotherapy	Bakera K, Dunwoodie E, Jones RG, Newsham A, Johnson O, Price CP, et al	Int J Med Inform	2017	535420	2004-2013	n/a	1	239000	no	English	Not specified	Not specified	Not specified	Not specified	Not specified	Not specified	Not specified	Markov	Treatment Scheme identification and Recommendation	CRC;BC
Profiling Lung Cancer Patients Using Electronic Health Records	Ruiz EM, Tunas JM, Bermejo G, Martin CG, Rodriguez-Gonzalez A, Zanin M, et al	J Med Syst	2018	64	2015.4 -2016.5	Electronic Health Record Dataset (EHRD)	1	1241;2137	no	Spanish	Not specified	Not specified	Not specified	Not specified	Not specified	Not specified	Not specified	n/a	Cancer Case Detection	lung cancer
Recent Trends in the Identification of Incidental Pulmonary Nodules	Gould MK, Tang T, Liu IL, Lee J, Zheng C, Danforth KN, et al	Am J Respir Crit Care Med	2015	Not specified	2006.1.1-2012.12.31	unstructured	1	n/a	no	English	Not specified	Not specified	0.96	0.92	Not specified	Not specified	Not specified	n/a	Cancer Diagnosis and risk prediction	lung cancer
Reconstructing the patient's natural history from electronic health records	Najafabadipour M, Zanin M, Rodriguez-Gonzalez A, Torrente M, Garcia BN, Bermudez JLC, et al	Artif Intell Med	2020	989	n/a	EHRs	1	296003	no	Spanish	Temporal Reasoning System：0.89;Timeline Constructor 0.852	Not specified	the Stage Annotator0.872 ± 0.089 ;TNM Annotator0.881 ± 0.089;	Not specified	the Stage Annotator0.932;0.919	Not specified	Not specified	n/a	other	lung cancer
Recruit--An Ontology Based Information Retrieval System for Clinical Trials Recruitment	Diogo F. C. Patrãoa, Michel Oleynika, Felipe Massicanoa, Ariane Morassi Sassoa	Stud Health Technol Inform	2015	Not specified	n/a	structured ;unstructured	1	500000	no	Portuguese	0.515	Not specified	0.9716	Not specified	0.8253	Not specified	Not specified	n/a	Cancer Case Detection	phyllodes tumor
Relevant Word Order Vectorization for Improved Natural Language Processing in Electronic Health Records	Thompson J, Hu J, Mudaranthakam DP, Streeter D, Neums L, Park M, et al	Sci Rep	2019	Not specified	n/a	unstructured	1	n/a	no	English	Not specified	Not specified	Not specified	Not specified	0.68-0.95	Not specified	0.86-0.96	SVM;NN	other	BC
Research on Chinese medical named entity recognition based on collaborative cooperation of multiple neural network models	Ji B, Li SS, Yu J, Ma J, Tang JT, Wu QB, et al	J Biomed Inform	2020	800	n/a	unstructured formats	n/a	800	yes	Chinese	Not specified	Not specified	Not specified	Not specified	0.876	Not specified	Not specified	BiLSTM-CRF;CNN	other	not specified
Semi-supervised clinical text classification with Laplacian SVMs: An application to cancer case management	Garla V, Taylor C, Brandt C	J Biomed Inform	2013	Not specified	2011-2012	unstructured formats	n/a	n/a	no	English	0.877;0.883	Not specified	0.943;0.911	Not specified	0.773;0.741	Not specified	Not specified	SVM	Cancer Case Detection	lung cancer;Liver and intrahepatic bile ducts
Simultaneous Modeling of Multiple Diseases for Mortality Prediction in Acute Hospital Care	Nori N, Kashima H, Yamashita K, Ikai H, Imanaka Y	Proceedings of the 21th ACM SIGKDD International Conference on Knowledge Discovery and Data Mining; Sydney, NSW, Australia: Association for Computing Machinery; 2015	2015	701	2010.4-2013.3	EHRs	1	1136	no	JAN	>0.692	Not specified	Not specified	Not specified	Not specified	Not specified	Not specified	Multi-task learning	Cancer emergencies and Prognostic Estimates	not specified
Structure-Leveraged Methods in Breast Cancer Risk Prediction	Fan J, Wu YR, Yuan M, Page D, Liu J, Ong IM, et al	J Mach Learn Res	2016	362	1993-2005	EHRs	>1	n/a	n/a	English	Not specified	Not specified	Not specified	Not specified	Not specified	Not specified	0.766	LR; LASSO	Cancer Diagnosis and risk prediction	BC
Subgraph augmented non-negative tensor factorization (SANTF) for modeling clinical narrative text	Luo Y, Xin Y, Hochberg E, Joshi R, Uzuner O, Szolovits P	J Am Med Inform Assoc	2015	897	2000-2010	unstructured	1	n/a	no	English	0.72	Not specified	0.849	Not specified	0.743	0.751	Not specified	SANTF;NMF;K-Means	other	lymphoma
Support Vector Feature Selection for Early Detection of Anastomosis Leakage From Bag-of-Words in Electronic Health Records	Soguero-Ruiz C, Hindberg K, Rojo-Alvarez JL, Skrovseth SO, Godtliebsen F, Mortensen K, et al	IEEE J Biomed Health Inform	2016	Not specified	2004-2012	unstructured	1	n/a	no	Norwegain	Not specified	Not specified	1	0.72	Not specified	Not specified	Not specified	SVM	Cancer emergencies and Prognostic Estimates	CRC
Survival cluster analysis	Chapfuwa P, Li C, Mehta N, Carin L, Henao R	Proceedings of the ACM Conference on Health, Inference, and Learning; Toronto, Ontario, Canada: Association for Computing Machinery; 2020	2020	Not specified	n/a	structured	n/a	n/a	yes	English	Not specified	Not specified	Not specified	Not specified	Not specified	Not specified	Not specified	K-means;SSC-Bair; SC	Cancer emergencies and Prognostic Estimates	BC
Temporal electronic phenotyping by mining careflows of breast cancer patients	Dagliati A, Sacchi L, Zambelli A, Tibollo V, Pavesi L, Holmes JH, et al	J Biomed Inform	2017	8727	n/a	n/a	1	n/a	yes	n/a	Not specified	Not specified	Not specified	Not specified	Not specified	Not specified	Not specified	careflow	Treatment Scheme identification and Recommendation	BC
TEPAPA: a novel in silico feature learning pipeline for mining prognostic and associative factors from text-based electronic medical records	Lin FPY, Pokorny A, Teng C, Epstein RJ	Scientific Reports	2017	141	2015-2016	unstructured formats	1	n/a	no	English	Not specified	Not specified	Not specified	Not specified	Not specified	Not specified	0.861	LR;NB;ADTree;Multiple linear regressions	other	head and neck squamous cell carcinoma(HNSCC)
Text mining electronic hospital records to automatically classify admissions against disease: Measuring the impact of linking data sources	Kocbek S, Cavedon L, Martinez D, Bain C, Mac Manus C, Haffari G, et al	J Biomed Inform	2016	Not specified	2012-2014	n/a	>1	n/a	no	English	Not specified	Not specified	Not specified	Not specified	Not specified	Not specified	Not specified	SVM	Cancer Case Detection	not specified
Text Mining in Electronic Medical Records Enables Quick and Efficient Identification of Pregnancy Cases Occurring After Breast Cancer	Labrosse J, Lam T, Sebbag C, Benque M, Abdennebi I, Merckelbagh H, et al	JCO Clin Cancer Inform	2019	344	2005-2007	unstructured	1	n/a	no	n/a	Not specified	Not specified	Not specified	Not specified	Not specified	Not specified	Not specified	n/a	Cancer Case Detection	BC
The role of specialized hospital units in infection and mortality risk reduction among patients with hematological cancers	Carmen R, Yom-Tov GB, Van Nieuwenhuyse I, Foubert B, Ofran Y	Plos One	2019	2330	2011-2015	EHRs	1	n/a	no	n/a	Not specified	Not specified	Not specified	Not specified	Not specified	Not specified	0.74;0.83	LR;RF;Regression tree	Cancer emergencies and Prognostic Estimates	hematological cancers
Time-series cardiovascular risk factors and receipt of screening for breast, cervical, and colon cancer: The Guideline Advantage	Guo AX, Drake BF, Khan YM, Langabeer, II, Foraker RE	Plos One	2020	777 ;617 ;264	2010-2015	structured	>1	362533	no	English	Not specified	Not specified	Not specified	Not specified	Not specified	Not specified	0.63;0.70;0.61	LSTM	other	BC;CRC;Cervical Cancer
Toward Electronic Surveillance of Invasive Mold Diseases in Hematology-Oncology Patients: An Expert System Combining Natural Language Processing of Chest Computed Tomography Reports, Microbiology, and Antifungal Drug Data	Ananda-Rajah MR, Bergmeir C, Petitjean F, Slavin MA, Thursky KA, Webb GI	JCO Clin Cancer Inform	2017	64	n/a	unstructured	3	n/a	no	n/a	Not specified	Not specified	0.984	0.746	Not specified	Not specified	0.928	NB;RF;Baseline text classifier;LR;SMO;J48	Cancer emergencies and Prognostic Estimates	hematological cancers
Towards Automated Knowledge Discovery of Hepatocellular Carcinoma: Extract Patient Information from Chinese Clinical Reports	Yang H, Li L, Yang R, Zhou Y	Proceedings of the 2nd International Conference on Medical and Health Informatics; Tsukuba, Japan: Association for Computing Machinery; 2018	2018	75	n/a	unstructured formats	1	n/a	no	Chinese	0.8984	Not specified	0.9279	Not specified	0.9129	Not specified	Not specified	CRF;CART;Bi-LSTM	other	Liver and intrahepatic bile ducts
Towards use of electronic health records: cancer classification	Liao S, Xiao J, Xie Y, Gu F	Proceedings of the Symposium on Modeling and Simulation in Medicine; Virginia Beach, Virginia: Society for Computer Simulation International; 2017	2017	1710	n/a	structured	>1	9052	no	English	Not specified	Not specified	Not specified	Not specified	Not specified	0.685	Not specified	DT;RF	Cancer Diagnosis and risk prediction	BC/lung cancer…（ 16 cancers）
Tumor reference resolution and characteristic extraction in radiology reports for liver cancer stage prediction	Yim WW, Kwan SW, Yetisgen M	J Biomed Inform	2016	160	n/a	unstructured	1	n/a	no	English	Not specified	Not specified	Not specified	Not specified	0.66;0.43	Not specified	Not specified	n/a	tumor stage detection	Liver and intrahepatic bile ducts
Understanding Deviations from Clinical Practice Guidelines in Adult Soft Tissue Sarcoma	Goldbraich E, Waks Z, Farkash A, Monti M, Torresani M, Bertulli R, et al	Stud Health Technol Inform	2015	2151	2006.11-2012.11	unstructured	1	n/a	no	n/a	0.78	Not specified	0.67	Not specified	0.72	Not specified	Not specified	n/a	Treatment Scheme identification and Recommendation	Adult Soft Tissue Sarcoma
University of California, Irvine-Pathology Extraction Pipeline: the pathology extraction pipeline for information extraction from pathology reports	Ashish N, Dahm L, Boicey C	Health Informatics J	2014	Not specified	n/a	unstructured	1	n/a	no	English	0.81-1	Not specified	Not specified	Not specified	0.8-1	0.68-1	Not specified	n/a	other	Prostate Cancer;BC
Using case-level context to classify cancer pathology reports	Gao S, Alawad M, Schaefferkoetter N, Penberthy L, Wu XC, Durbin EB, et al	PLoS One	2020	Not specified	2004-2018;2009-2018	unstructured	3	n/a	yes	English	Not specified	Not specified	Not specified	Not specified	0.8767	0.9898	Not specified	Concatenate;RNN; RNNs with linear-chain conditional random field (CRF);self-attention; self-attention with linear-chain CRF	other	not specified
Using machine learning for predicting cervical cancer from Swedish electronic health records by mining hierarchical representations	Weegar R, Sundstrom K	Plos One	2020	1321	2007-2013	EHRs	1	n/a	no	Swedish	Not specified	Not specified	<0.61	<0.97	Not specified	Not specified	0.7	RF;NB;SVM;Bi-LSTM	Cancer Diagnosis and risk prediction	Cervical cancer
Using machine learning to parse breast pathology reports	Yala A, Barzilay R, Salama L, Griffin M, Sollender G, Bardia A, et al	Breast Cancer Res Treat	2017	49717	1978-2016	unstructured	3	n/a	no	English	0.5-1	Not specified	0.4-1	Not specified	0.96	0.91-1	Not specified	boosting classification	other	BC
Using natural language processing and machine learning to identify breast cancer local recurrence	Zeng ZX, Espino S, Roy A, Li XY, Khan SA, Clare SE, et al	Bmc Bioinformatics	2018	701	2001-2015	n/a	1	n/a	no	English	Not specified	Not specified	Not specified	Not specified	Not specified	Not specified	0.93	SVM	Cancer Diagnosis and risk prediction	BC
Using Natural Language Processing to Extract Abnormal Results From Cancer Screening Reports	Moore CR, Farrag A, Ashkin E	J Patient Saf	2017	Not specified	2003-2012	unstructured formats	1	n/a	no	English	0.96-0.99	Not specified	0.98-1	Not specified	Not specified	0.98-1	Not specified	n/a	other	BC
Using natural language processing to extract clinically useful information from Chinese electronic medical records	Chen L, Song LT, Shao Y, Li DW, Ding KY	Int J Med Inform	2019	92	2012.9-2016.12	EHRs	1	n/a	no	Chinese	Not specified	Not specified	>0.8	Not specified	>0.8	>0.8	Not specified	CRF	Tumor Stage Detection	Liver and intrahepatic bile ducts
Using Natural Language Processing to Improve Efficiency of Manual Chart Abstraction in Research: The Case of Breast Cancer Recurrence	Carrell DS, Halgrim S, Tran DT, Buist DSM, Chubak J, Chapman WW, et al	Am J Epidemiol	2014	2389	1995-2009	unstructured formats	>1	n/a	n/a	English	0.66	Not specified	0.92	0.96	0.76	Not specified	Not specified	n/a	Cancer emergencies and Prognostic Estimates	BC
Utilizing uncoded consultation notes from electronic medical records for predictive modeling of colorectal cancer	Hoogendoorn M, Szolovits P, Moons LMG, Numans ME	Artif Intell Med	2016	588	2006.7.1-2011.12.31	unstructured	1	>90000	no	English	0.035	Not specified	0.68	Not specified	0.074	Not specified	0.896	n/a	Cancer Diagnosis and risk prediction	CRC
Validation of a Machine Learning Algorithm to Predict 180-Day Mortality for Outpatients With Cancer	Manz CR, Chen JB, Liu MQ, Chivers C, Regli SH, Braun J, et al	JAMA Oncol	2020	24582	2019	n/a	1	n/a	no	English	0.45	0.97	0.27	0.99	Not specified	Not specified	0.89	Gradient Boosting	Cancer emergencies and Prognostic Estimate	not specified
Validation of Case Finding Algorithms for Hepatocellular Cancer From Administrative Data and Electronic Health Records Using Natural Language Processing	Sada Y, Hou J, Richardson P, El-Serag H, Davila J	Med Care	2016	773	2005-2010	unstructured	1	n/a	no	English	0.96	Not specified	0.96	0.97	Not specified	Not specified	Not specified	n/a	Cancer Case Detection	Liver and intrahepatic bile ducts
